# Supplementary material for: Aphid BCR4 Structure and Activity Uncover a New Defensin Peptide Superfamily
Source: Int J Mol Sci. 2022 Oct 18;23(20):12480. doi: 10.3390/ijms232012480 (PMC9604261; doi:10.3390/ijms232012480)
Supplement: Supplementary file 1 [file ijms-23-12480-s001.zip]

Archive with 1 entries (1 files):
- ijms-1958158-supplementary.pdf
